# Supplementary material for: Structures of the Hepaci-, Pegi-, and Pestiviruses envelope proteins suggest a novel membrane fusion mechanism
Source: PLoS Biol. 2023 Jul 11;21(7):e3002174. doi: 10.1371/journal.pbio.3002174 (PMC10335668; doi:10.1371/journal.pbio.3002174)
Supplement: S1 File — (XLSX) [file pbio.3002174.s002.xlsx]

## Sheet: Figure 1
Panel 1B				Panel 1D
E2	X-Axis	Y-axis		HCV
BHCV-PM	-0.145747	-0.195977		Sequence source	Number
HCV-L	-0.138745	-0.19435		Hepacivirus C	6492
HCV-I	-0.145915	-0.202196		Other Hepacivirus	54
HCV-P	-0.145747	-0.179718		Pegivirus	36
NrHCV-2	-0.145209	-0.213791		Pestivirus	0
RHCV	-0.146713	-0.200828		Non-Viral/Unknown	88
RHCV-339	-0.146561	-0.197208
RtHCV	-0.14609	-0.2076
SgHCV	-0.14611	-0.207603		HCV-P
SloHCV	-0.146823	-0.197627		Sequence source	Number
HCV	-0.00471	-0.178614		Hepacivirus C	465
BVDV	-0.160574	0.243159		Other Hepacivirus	49
NrPV	-0.157691	0.164264		Pegivirus	23
BPgV	-0.143124	-0.105298		Pestivirus	0
GBV-A	-0.0761	-0.10315		Non-Viral/Unknown	8
SPgV	-0.140658	-0.125971
BDV	-0.160509	0.243395		SpgV
CSFV	-0.160777	0.24905		Sequence source	Number
PaPV	-0.160012	0.227945		Hepacivirus C	6
PoPV	-0.160074	0.22823		Other Hepacivirus	0
APV	-0.160977	0.259901		Pegivirus	219
GPV	-0.160578	0.243826		Pestivirus	0
LPV	-0.160195	0.237034		Non-Viral/Unknown	6
RPV-Nn	-0.157739	0.18294
E1				BVDV
BHCV-PM	0.143968	0.0087		Sequence source	Number
HCV-L	0.137229	0.000119		Hepacivirus C	0
HCV-I	0.143682	0.00854		Other Hepacivirus	0
HCV-P	0.142594	0.00639		Pegivirus	0
NrHCV-2	0.140618	0.00427		Pestivirus	798
RHCV	0.143382	0.00839		Non-Viral/Unknown	518
RHCV-339	0.142494	0.00729
RtHCV	0.146544	0.0109
SgHCV	0.141283	0.00513
SloHCV	0.140733	0.00413
HCV	0.144713	0.0117
BVDV	0.141698	0.0147
NrPV	0.139467	0.0102
BPgV	0.139621	0.00494
GBV-A	0.137639	0.00205
SPgV	0.13688	0.00185
BDV	0.145298	0.0159
CSFV	0.145172	0.0156
PaPV	0.148606	0.02
PoPV	0.142556	0.0128
APV	0.146526	0.0182
GPV	0.144601	0.0156
LPV	0.142737	0.013
RPV-Nn	0.139341	0.00987

## Sheet: Figure 2
Panel 2C
E1 Expression
Empty	H77 WT	1 C16A C35A	2 C38A C113A	3 C47A C115A	4 C81A C90A	R4C Q111C	E24C I29C
0	1	4.74928	2.4059	1.53875	1.50774	0.370546	0.90201
0	1	6.47029	3.58106	2.79488	2.29448	0.295906	0.659725
0	1	4.57658	1.78274	1.44275	1.19725	0.222141	0.377929
E2 Expression
Empty	H77 WT	1 C16A C35A	2 C38A C113A	3 C47A C115A	4 C81A C90A	R4C Q111C	E24C I29C
0	1	0.898174	0.672683	0.740425	1.55148	0.825983	0.969651
0	1	0.80893	0.783023	0.731209	1.27291	0.974412	0.946279
0	1	1.54145	1.5873	2.63316	2.69312	1.4515	1.26102
E1E2 Assembly
Empty	H77 WT	1 C16A C35A	2 C38A C113A	3 C47A C115A	4 C81A C90A	R4C Q111C	E24C I29C
0	1	0.0568527	0.233242	0.50147	1.11638	0.375287	0.648846
0	1	0.0724782	0.265754	0.554478	1.08313	0.431676	0.870853
0	1	0.176638	0.475071	0.868946	1.10328	0.569088	0.960826
sCD81 Binding
Empty	H77 WT	1 C16A C35A	2 C38A C113A	3 C47A C115A	4 C81A C90A	R4C Q111C	E24C I29C
0	1	0.849774	0.845261	0.980013	1.27917	0.702772	0.852998
0	1	0.682184	0.721264	0.751149	1.0931	0.532759	0.301724
0	1	0.816733	0.994309	0.824132	0.918042	0.659647	0.948776
Infection
Empty	H77 WT	1 C16A C35A	2 C38A C113A	3 C47A C115A	4 C81A C90A	R4C Q111C	E24C I29C
0	1	0.00105828	0.00136716	0.066808	0.199972	0.0645179	0.00112921
0	1	0.00169619	0.00198831	0.0317528	0.246809	0.0510553	0.00171109
0	1	0.00176257	0.00176015	0.0527614	0.152089	0.0629248	0.00218834
0	1	0.0016114	0.0035542	0.273033	0.213177	0.0375292	0.00171593
0	1	0.00106774	0.00336338	0.0798928	0.112067	0.0337823	0.00064794

## Sheet: Figure 3
Panel 3E
	BPV E2	SpGV E2	GBV E2	LVP E2	RPV-Nn E2	NrPV E2	PoPV E2	PaPV E2	BVDV E2	CSFV E2	BDV E2	APV E2	HVP E2	SloHCV E2	HCV-L E2	SgHV E2	HCV-I E2	RHCV E2	BoHCV E2	RtHCV E2	NrHCV-2 E2	RPV-Nn E1	NrPV E1	PoPV E1	LVP E1	PaPV E1	APV E1	BVDV E1	CSFV E1	BDV E1	SPgV E1	GBV E1	BPV E1	HCV-P E1	SigHCV E1	SloHCV E1	HCV-I E1	RtHCV E1	HCV-L E1	RHV E1	NrHCV-2 E1	BHV E1
BPV E2	0	0.72	0.98	4.66	4.66	1.37	1.53	1.53	1.44	1.49	1.23	1.49	1.23	1.23	1.23	1.37	1.26	1.23	1.23	1.26	1.3	4.36	4.42	4.58	4.52	4.54	4.51	4.54	4.6	4.61	4.57	4.49	4.56	4.53	4.54	4.57	4.57	4.66	4.65	4.66	4.66	4.66
SpGV E2	0.72	0	0.57	4.5	4.5	1.28	4.5	4.5	4.5	1.36	4.5	4.5	4.5	1.17	1.13	4.5	1.2	1.17	1.13	1.17	1.17	4.36	4.42	4.5	4.5	4.5	4.5	4.5	4.5	4.5	4.5	4.49	4.5	4.5	4.5	4.5	4.5	4.5	4.5	4.5	4.5	4.5
GBV E2	0.98	0.57	0	4.44	1.22	1.4	1.18	1.45	1.22	1.26	1.22	1.22	1.18	1.26	1.18	1.35	1.26	1.18	1.22	1.26	1.26	4.36	4.42	4.44	4.44	4.44	4.44	4.44	4.44	4.44	4.44	4.44	4.44	4.44	4.44	4.44	4.44	4.44	4.44	4.44	4.44	4.44
LVP E2	4.66	4.5	4.44	0	0.6	0.66	0.66	0.76	0.84	0.64	0.66	0.71	1.38	4.67	1.45	4.68	1.4	4.72	1.41	4.75	4.74	4.36	1.12	4.58	4.52	4.54	4.51	4.54	4.6	1.56	4.57	4.49	4.56	4.53	4.54	4.57	4.57	4.66	4.65	4.68	4.68	4.69
RPV-Nn E2	4.66	4.5	1.22	0.6	0	0.51	0.49	0.44	0.67	0.76	0.62	0.62	4.63	4.67	4.67	4.68	4.7	4.72	4.73	4.73	4.73	4.36	4.42	4.58	4.52	4.54	4.51	4.54	4.6	4.61	4.57	4.49	4.56	4.53	4.54	4.57	4.57	4.66	4.65	4.68	4.68	4.69
NrPV E2	1.37	1.28	1.4	0.66	0.51	0	0.29	0.22	0.29	0.36	0.32	0.31	0.83	0.87	0.84	0.94	0.92	0.93	0.96	0.99	1.01	4.36	1.37	4.58	4.52	4.54	4.51	4.54	4.6	4.61	4.57	4.49	4.56	4.53	4.54	4.57	4.57	4.66	4.65	4.68	4.68	4.69
PoPV E2	1.53	4.5	1.18	0.66	0.49	0.29	0	0.23	0.29	0.32	0.35	0.32	1.02	1.06	1.04	1.13	1.09	1.11	1.11	1.17	1.16	4.36	1.37	4.58	4.52	4.54	4.51	4.54	4.6	4.61	4.57	4.49	4.56	4.53	4.54	4.57	4.57	4.66	4.65	4.68	4.68	4.69
PaPV E2	1.53	4.5	1.45	0.76	0.44	0.22	0.23	0	0.29	0.41	0.24	0.24	0.97	1.04	0.98	1.07	1.06	1.08	1.08	1.12	1.13	4.36	1.42	4.58	4.52	4.54	4.51	4.54	4.6	4.61	4.57	4.49	4.56	4.53	4.54	4.57	4.57	4.66	4.65	4.68	4.68	4.69
BVDV E2	1.44	4.5	1.22	0.84	0.67	0.29	0.29	0.29	0	0.22	0.16	0.14	1.11	1.15	1.12	1.22	1.17	1.19	1.19	1.29	1.25	4.36	4.42	4.58	4.52	4.54	4.51	4.54	4.6	4.61	4.57	4.49	4.56	4.53	4.54	4.57	4.57	4.66	4.65	4.68	4.68	4.69
CSFV E2	1.49	1.36	1.26	0.64	0.76	0.36	0.32	0.41	0.22	0	0.2	0.18	1.17	1.24	1.21	1.02	0.99	1	1.01	1.06	1.06	4.36	4.42	4.58	4.52	4.54	4.51	4.54	1.6	4.61	4.57	4.49	4.56	4.53	4.54	4.57	4.57	4.66	4.65	4.68	4.68	4.69
BDV E2	1.23	4.5	1.22	0.66	0.62	0.32	0.35	0.24	0.16	0.2	0	0.06	1.05	1.24	1.06	1.07	1.09	1.08	1.06	1.17	1.13	4.36	4.42	4.58	4.52	1.45	4.51	4.54	4.6	1.56	4.57	4.49	4.56	4.53	4.54	4.57	4.57	4.66	4.65	4.68	4.68	4.69
APV E2	1.49	4.5	1.22	0.71	0.62	0.31	0.32	0.24	0.14	0.18	0.06	0	1.17	1.24	1.18	1.1	1.09	1.08	1.08	1.14	1.13	4.36	4.42	4.58	4.52	4.54	4.51	1.55	4.6	1.56	4.57	4.49	4.56	4.53	4.54	4.57	4.57	4.66	4.65	4.68	4.68	4.69
HVP E2	1.23	4.5	1.18	1.38	4.63	0.83	1.02	0.97	1.11	1.17	1.05	1.17	0	0.17	0.16	0.24	0.22	0.12	0.15	0.15	0.18	4.36	1.16	1.49	4.52	1.45	1.47	4.54	1.55	1.56	4.57	4.49	4.56	4.53	4.54	4.57	4.57	4.63	4.63	4.63	4.63	4.63
SloHCV E2	1.23	1.17	1.26	4.67	4.67	0.87	1.06	1.04	1.15	1.24	1.24	1.24	0.17	0	0.16	0.3	0.22	0.21	0.21	0.21	0.22	4.36	1.28	1.45	1.48	1.41	4.51	4.54	1.55	1.61	4.57	4.49	4.56	4.53	4.54	4.57	4.57	4.66	4.65	4.67	4.67	4.67
HCV-L E2	1.23	1.13	1.18	1.45	4.67	0.84	1.04	0.98	1.12	1.21	1.06	1.18	0.16	0.16	0	0.29	0.22	0.16	0.21	0.17	0.23	4.36	1.24	1.45	1.48	1.37	1.47	1.5	1.5	1.61	1.53	1.49	4.56	4.53	4.54	4.57	4.57	4.66	4.65	4.67	4.67	4.67
SgHV E2	1.37	4.5	1.35	4.68	4.68	0.94	1.13	1.07	1.22	1.02	1.07	1.1	0.24	0.3	0.29	0	0.19	0.22	0.2	0.17	0.19	4.36	1.33	4.58	4.52	4.54	4.51	4.54	4.6	4.61	4.57	4.49	4.56	4.53	4.54	4.57	4.57	4.66	4.65	4.68	4.68	4.68
HCV-I E2	1.26	1.2	1.26	1.4	4.7	0.92	1.09	1.06	1.17	0.99	1.09	1.09	0.22	0.22	0.22	0.19	0	0.15	0.18	0.14	0.19	4.36	1.24	1.54	1.53	1.5	4.51	4.54	4.6	4.61	1.48	1.4	4.56	4.53	4.54	4.57	4.57	4.66	4.65	4.68	4.68	4.69
RHCV E2	1.23	1.17	1.18	4.72	4.72	0.93	1.11	1.08	1.19	1	1.08	1.08	0.12	0.21	0.16	0.22	0.15	0	0.13	0.09	0.12	1.22	1.2	1.49	1.48	1.37	1.52	4.54	1.6	4.61	1.48	1.44	4.56	4.53	4.54	4.57	4.57	4.66	4.65	4.68	4.68	4.69
BoHCV E2	1.23	1.13	1.22	1.41	4.73	0.96	1.11	1.08	1.19	1.01	1.06	1.08	0.15	0.21	0.21	0.2	0.18	0.13	0	0.12	0.13	4.36	1.2	1.49	4.52	1.37	1.38	4.54	1.6	1.47	1.4	4.49	4.56	1.54	4.54	4.57	4.57	4.66	4.65	4.68	1.64	4.69
RtHCV E2	1.26	1.17	1.26	4.75	4.73	0.99	1.17	1.12	1.29	1.06	1.17	1.14	0.15	0.21	0.17	0.17	0.14	0.09	0.12	0	0.11	4.36	1.33	1.54	4.52	1.5	4.51	4.54	4.6	4.61	1.44	4.49	4.56	4.53	4.54	4.57	4.57	4.66	4.65	4.68	4.68	4.69
NrHCV-2 E2	1.3	1.17	1.26	4.74	4.73	1.01	1.16	1.13	1.25	1.06	1.13	1.13	0.18	0.22	0.23	0.19	0.19	0.12	0.13	0.11	0	4.36	1.28	1.54	4.52	1.45	1.47	4.54	4.6	4.61	1.48	4.49	4.56	4.53	4.54	4.57	4.57	4.66	4.65	4.68	4.68	4.69
RPV-Nn E1	4.36	4.36	4.36	4.36	4.36	4.36	4.36	4.36	4.36	4.36	4.36	4.36	4.36	4.36	4.36	4.36	4.36	1.22	4.36	4.36	4.36	0	0.2	0.42	0.41	0.39	0.37	0.35	0.41	0.41	4.36	4.36	4.36	4.36	4.36	4.36	4.36	1.27	1.27	4.36	4.36	4.36
NrPV E1	4.42	4.42	4.42	1.12	4.42	1.37	1.37	1.42	4.42	4.42	4.42	4.42	1.16	1.28	1.24	1.33	1.24	1.2	1.2	1.33	1.28	0.2	0	0.51	0.49	0.43	0.47	0.38	0.43	0.43	4.42	4.42	4.42	4.42	4.42	4.42	4.42	4.42	4.42	1.24	4.42	1.33
PoPV E1	4.58	4.5	4.44	4.58	4.58	4.58	4.58	4.58	4.58	4.58	4.58	4.58	1.49	1.45	1.45	4.58	1.54	1.49	1.49	1.54	1.54	0.42	0.51	0	0.17	0.24	0.28	0.24	0.25	0.27	4.57	0.99	1.27	1.17	1.08	4.57	1.17	1.33	1.37	1.29	1.37	1.33
LVP E1	4.52	4.5	4.44	4.52	4.52	4.52	4.52	4.52	4.52	4.52	4.52	4.52	4.52	1.48	1.48	4.52	1.53	1.48	4.52	4.52	4.52	0.41	0.49	0.17	0	0.18	0.22	0.19	0.2	0.22	4.52	0.96	1.23	1.19	1.09	1.12	1.12	1.3	1.34	1.26	1.3	1.26
PaPV E1	4.54	4.5	4.44	4.54	4.54	4.54	4.54	4.54	4.54	4.54	1.45	4.54	1.45	1.41	1.37	4.54	1.5	1.37	1.37	1.5	1.45	0.39	0.43	0.24	0.18	0	0.18	0.15	0.16	0.14	4.54	0.88	1.14	1.1	1.05	4.54	1.05	1.18	1.25	1.21	1.21	1.21
APV E1	4.51	4.5	4.44	4.51	4.51	4.51	4.51	4.51	4.51	4.51	4.51	4.51	1.47	4.51	1.47	4.51	4.51	1.52	1.38	4.51	1.47	0.37	0.47	0.28	0.22	0.18	0	0.17	0.17	0.1	4.51	0.91	1.11	1.05	4.51	4.51	1.05	1.22	1.18	1.22	1.14	1.14
BVDV E1	4.54	4.5	4.44	4.54	4.54	4.54	4.54	4.54	4.54	4.54	4.54	1.55	4.54	4.54	1.5	4.54	4.54	4.54	4.54	4.54	4.54	0.35	0.38	0.24	0.19	0.15	0.17	0	0.11	0.11	4.54	0.91	1.14	1.13	4.54	4.54	1.05	1.21	1.25	1.18	1.21	1.21
CSFV E1	4.6	4.5	4.44	4.6	4.6	4.6	4.6	4.6	4.6	1.6	4.6	4.6	1.55	1.55	1.5	4.6	4.6	1.6	1.6	4.6	4.6	0.41	0.43	0.25	0.2	0.16	0.17	0.11	0	0.12	4.57	0.93	1.2	1.13	4.54	4.57	1.11	4.6	1.34	4.6	4.6	1.3
BDV E1	4.61	4.5	4.44	1.56	4.61	4.61	4.61	4.61	4.61	4.61	1.56	1.56	1.56	1.61	1.61	4.61	4.61	4.61	1.47	4.61	4.61	0.41	0.43	0.27	0.22	0.14	0.1	0.11	0.12	0	1.02	0.91	1.2	1.13	1.05	1.11	1.11	1.31	1.35	1.31	1.31	1.31
SPgV E1	4.57	4.5	4.44	4.57	4.57	4.57	4.57	4.57	4.57	4.57	4.57	4.57	4.57	4.57	1.53	4.57	1.48	1.48	1.4	1.44	1.48	4.36	4.42	4.57	4.52	4.54	4.51	4.54	4.57	1.02	0	0.21	4.56	0.34	0.34	0.31	0.34	0.4	0.39	0.36	0.39	0.4
GBV E1	4.49	4.49	4.44	4.49	4.49	4.49	4.49	4.49	4.49	4.49	4.49	4.49	4.49	4.49	1.49	4.49	1.4	1.44	4.49	4.49	4.49	4.36	4.42	0.99	0.96	0.88	0.91	0.91	0.93	0.91	0.21	0	0.3	0.43	0.35	0.35	0.38	0.45	0.52	0.46	0.52	0.52
BPV E1	4.56	4.5	4.44	4.56	4.56	4.56	4.56	4.56	4.56	4.56	4.56	4.56	4.56	4.56	4.56	4.56	4.56	4.56	4.56	4.56	4.56	4.36	4.42	1.27	1.23	1.14	1.11	1.14	1.2	1.2	4.56	0.3	0	0.27	0.28	0.25	0.23	0.34	0.39	0.36	0.41	0.39
HCV-P E1	4.53	4.5	4.44	4.53	4.53	4.53	4.53	4.53	4.53	4.53	4.53	4.53	4.53	4.53	4.53	4.53	4.53	4.53	1.54	4.53	4.53	4.36	4.42	1.17	1.19	1.1	1.05	1.13	1.13	1.13	0.34	0.43	0.27	0	0.22	0.14	0.13	0.23	0.22	0.27	0.24	0.24
SigHCV E1	4.54	4.5	4.44	4.54	4.54	4.54	4.54	4.54	4.54	4.54	4.54	4.54	4.54	4.54	4.54	4.54	4.54	4.54	4.54	4.54	4.54	4.36	4.42	1.08	1.09	1.05	4.51	4.54	4.54	1.05	0.34	0.35	0.28	0.22	0	0.1	0.11	0.2	0.29	0.23	0.25	0.28
SloHCV E1	4.57	4.5	4.44	4.57	4.57	4.57	4.57	4.57	4.57	4.57	4.57	4.57	4.57	4.57	4.57	4.57	4.57	4.57	4.57	4.57	4.57	4.36	4.42	4.57	1.12	4.54	4.51	4.54	4.57	1.11	0.31	0.35	0.25	0.14	0.1	0	0.1	0.19	0.26	0.23	0.23	0.26
HCV-I E1	4.57	4.5	4.44	4.57	4.57	4.57	4.57	4.57	4.57	4.57	4.57	4.57	4.57	4.57	4.57	4.57	4.57	4.57	4.57	4.57	4.57	4.36	4.42	1.17	1.12	1.05	1.05	1.05	1.11	1.11	0.34	0.38	0.23	0.13	0.11	0.1	0	0.22	0.3	0.22	0.26	0.27
RtHCV E1	4.66	4.5	4.44	4.66	4.66	4.66	4.66	4.66	4.66	4.66	4.66	4.66	4.63	4.66	4.66	4.66	4.66	4.66	4.66	4.66	4.66	1.27	4.42	1.33	1.3	1.18	1.22	1.21	4.6	1.31	0.4	0.45	0.34	0.23	0.2	0.19	0.22	0	0.22	0.19	0.22	0.26
HCV-L E1	4.65	4.5	4.44	4.65	4.65	4.65	4.65	4.65	4.65	4.65	4.65	4.65	4.63	4.65	4.65	4.65	4.65	4.65	4.65	4.65	4.65	1.27	4.42	1.37	1.34	1.25	1.18	1.25	1.34	1.35	0.39	0.52	0.39	0.22	0.29	0.26	0.3	0.22	0	0.2	0.2	0.15
RHV E1	4.66	4.5	4.44	4.68	4.68	4.68	4.68	4.68	4.68	4.68	4.68	4.68	4.63	4.67	4.67	4.68	4.68	4.68	4.68	4.68	4.68	4.36	1.24	1.29	1.26	1.21	1.22	1.18	4.6	1.31	0.36	0.46	0.36	0.27	0.23	0.23	0.22	0.19	0.2	0	0.15	0.2
NrHCV-2 E1	4.66	4.5	4.44	4.68	4.68	4.68	4.68	4.68	4.68	4.68	4.68	4.68	4.63	4.67	4.67	4.68	4.68	4.68	1.64	4.68	4.68	4.36	4.42	1.37	1.3	1.21	1.14	1.21	4.6	1.31	0.39	0.52	0.41	0.24	0.25	0.23	0.26	0.22	0.2	0.15	0	0.12
BHV E1	4.66	4.5	4.44	4.69	4.69	4.69	4.69	4.69	4.69	4.69	4.69	4.69	4.63	4.67	4.67	4.68	4.69	4.69	4.69	4.69	4.69	4.36	1.33	1.33	1.26	1.21	1.14	1.21	1.3	1.31	0.4	0.52	0.39	0.24	0.28	0.26	0.27	0.26	0.15	0.2	0.12	0

## Sheet: Figure S1
Panel S1B			Panel S1C				Panel S1D
Unrelaxed	Relaxed		Model	pLDDT	MolProbity		PDB Code	Crystal Structure	AlphaFold2
1.91	0.98		HCVNS3Helicase1A1V_42f8e_relaxed_rank_1_model_3.pdb	93.76	0.98		1A1V	1.91	0.98
1.76	0.89		HCVNS3Helicase1A1V_42f8e_relaxed_rank_2_model_5.pdb	93.2	0.89		5WSO	2.27	0.78
1.72	0.98		HCVNS3Helicase1A1V_42f8e_relaxed_rank_3_model_4.pdb	92.56	0.98		1CSJ	3.01	0.84
1.81	1.04		HCVNS3Helicase1A1V_42f8e_relaxed_rank_4_model_2.pdb	92.55	1.04		1S48	3.3	1.02
1.89	0.98		HCVNS3Helicase1A1V_42f8e_relaxed_rank_5_model_1.pdb	92.25	0.98		1SVB	1.54	0.92
1.72	0.84		HCVNS5B1csj_4457d_relaxed_rank_1_model_3.pdb	95.18	0.84		4MWF	2.69	1.44
1.65	0.76		HCVNS5B1csj_4457d_relaxed_rank_2_model_4.pdb	94.89	0.76		6MEI	2.07	1.52
1.73	0.76		HCVNS5B1csj_4457d_relaxed_rank_3_model_2.pdb	94.36	0.76		6MEJ	2.46	1.82
1.68	0.76		HCVNS5B1csj_4457d_relaxed_rank_4_model_5.pdb	94.28	0.76		2YQ2	2.1	1.61
1.69	0.73		HCVNS5B1csj_4457d_relaxed_rank_5_model_1.pdb	94.2	0.73		4JNT	3.48	1.34
2.13	1.02		BVDVNS5B1S48_6fccd_relaxed_rank_1_model_5.pdb	88.13	1.02
2.33	1.2		BVDVNS5B1S48_6fccd_relaxed_rank_2_model_4.pdb	87.81	1.2
2.17	1.13		BVDVNS5B1S48_6fccd_relaxed_rank_3_model_2.pdb	86.71	1.13
2.32	1.2		BVDVNS5B1S48_6fccd_relaxed_rank_4_model_1.pdb	85.73	1.2
2.89	1.49		BVDVNS5B1S48_6fccd_relaxed_rank_5_model_3.pdb	75.45	1.49
2.05	0.92		TBEVE1svb_62712_relaxed_rank_1_model_4.pdb	88.94	0.92
2.27	1.1		TBEVE1svb_62712_relaxed_rank_2_model_3.pdb	88.75	1.1
2.17	1.16		TBEVE1svb_62712_relaxed_rank_3_model_5.pdb	87.65	1.16
2.14	1.23		TBEVE1svb_62712_relaxed_rank_4_model_2.pdb	87.6	1.23
2.32	1.04		TBEVE1svb_62712_relaxed_rank_5_model_1.pdb	86.89	1.04
2.4	1.61		2YQ2_BVDV_E2_relaxed_rank_1_model_1.pdb	86.93	1.61
2.3	1.18		2YQ2_BVDV_E2_relaxed_rank_2_model_5.pdb	86.91	1.18
2.46	1.5		2YQ2_BVDV_E2_relaxed_rank_3_model_3.pdb	86.43	1.5
2.37	1.36		2YQ2_BVDV_E2_relaxed_rank_4_model_4.pdb	86.39	1.36
2.35	1.28		2YQ2_BVDV_E2_relaxed_rank_5_model_2.pdb	85.09	1.28
2.36	1.34		4JNT_BVDV_E2_relaxed_rank_1_model_4.pdb	87.42	1.34
2.36	1.39		4JNT_BVDV_E2_relaxed_rank_2_model_3.pdb	87.19	1.39
2.49	1.22		4JNT_BVDV_E2_relaxed_rank_3_model_1.pdb	86.78	1.22
2.19	1.23		4JNT_BVDV_E2_relaxed_rank_4_model_2.pdb	86.24	1.23
2.35	1.38		4JNT_BVDV_E2_relaxed_rank_5_model_5.pdb	85.84	1.38
2.91	1.44		4MWF_5f1f7_relaxed_rank_1_model_5.pdb	75.87	1.44
3.16	2.06		4MWF_5f1f7_relaxed_rank_2_model_4.pdb	74.67	2.06
3.41	2.08		4MWF_5f1f7_relaxed_rank_3_model_3.pdb	72.75	2.08
3.08	2		4MWF_5f1f7_relaxed_rank_4_model_2.pdb	69.44	2
3.46	2.12		4MWF_5f1f7_relaxed_rank_5_model_1.pdb	67.83	2.12
1.84	0.78		BVDVNS3Helicase5WSO_fc5bb_relaxed_rank_1_model_3.pdb	90.98	0.78
1.93	0.97		BVDVNS3Helicase5WSO_fc5bb_relaxed_rank_2_model_1.pdb	89.58	0.97
1.99	1.22		BVDVNS3Helicase5WSO_fc5bb_relaxed_rank_3_model_4.pdb	88.46	1.22
2.87	1.47		BVDVNS3Helicase5WSO_fc5bb_relaxed_rank_4_model_5.pdb	75.29	1.47
2.96	1.61		BVDVNS3Helicase5WSO_fc5bb_relaxed_rank_5_model_2.pdb	67.43	1.61
2.86	1.52		6MEI_HCV_E2_relaxed_rank_1_model_5.pdb	83.12	1.52
3.08	1.85		6MEI_HCV_E2_relaxed_rank_2_model_3.pdb	81.64	1.85
2.73	1.57		6MEI_HCV_E2_relaxed_rank_3_model_1.pdb	77.75	1.57
3.02	1.68		6MEI_HCV_E2_relaxed_rank_4_model_4.pdb	77.21	1.68
3.15	1.75		6MEI_HCV_E2_relaxed_rank_5_model_2.pdb	76.95	1.75
3.03	1.82		6MEJ_3f320_relaxed_rank_1_model_5.pdb	81.34	1.82
2.81	1.74		6MEJ_3f320_relaxed_rank_2_model_3.pdb	80.8	1.74
2.78	1.31		6MEJ_3f320_relaxed_rank_3_model_4.pdb	79.14	1.31
2.9	1.5		6MEJ_3f320_relaxed_rank_4_model_2.pdb	76.58	1.5
2.92	1.78		6MEJ_3f320_relaxed_rank_5_model_1.pdb	76.35	1.78

## Sheet: Figure S3
E1 Length				E2 Length
Hepaci	Pegi	Pesti		Hepaci	Pegi	Pesti
192	188	195		254	320	373
191	175	195		270	362	377
193	195	195		271	359	373
199	179	195		271	344	373
208	186	195		279	328	371
187	186	195		265	345	373
193	189	198		363	370	374
196	187	197		284	349	374
194	186	197		266	315	377
190	192	199		280	351	377
185	198	195		277	362	240
193	186	198		258	354	373
183	197	198		271	354	373
191	205			336	354
199	205			325	275
194				321
194				261
188				277
188				320
187				265
192				265
190				296
192				214
203				298
198				303
205				272
195				297
219				222
213				239
194				270
188				351
193				215

## Sheet: Figure S10
E1 pLDDT				E2 pLDDT				E1 MolProbity				E2 MolProbity
Hepaci	Pegi	Pesti		Hepaci	Pegi	Pesti		Hepaci	Pegi	Pesti		Hepaci	Pegi	Pesti
85.25	81.24	74.35		79.15	74.35	88.19		1	1.39	1.84		3.31	1.79	1.18
84.15	80.08	73.37		78.29	73.71	86.69		1.14	1.72	2		1.36	2.02	1.12
83.99	79.69	73.32		78	72.76	86.66		0.93	1.86	1.64		1.49	1.68	1.72
83.52	79.47	73.2		77.27	69.91	86.6		1.43	1.27	1.8		1.52	1.86	1.1
82.96	79.45	72.82		76.92	69.07	86.25		0.8	1.85	1.98		2.01	2.38	1.17
82.92	79.1	72.69		75.71	68.7	86.18		1.19	1.14	1.9		3.64	2	1.32
82.73	78.81	69.91		75.42	64.17	85.89		1.54	1.16	1.68		1.97	2.4	1.22
82.66	78.71	68.74		75.41	63.34	85.51		1.77	1.12	2.13		1.68	2.13	1.47
82.52	78.17	68.16		75.19	59.87	81.49		1.46	1.72	1.72		1.85	2.4	1.63
82.38	75.7	65.03		75.1	55.19	79.38		1.62	1.9	1.93		3.66	2.52	1.55
82.16	75.67	63.59		72.93	53	64.69		1.06	1.69	1.65		1.71	2.42	2.27
81.56	75.16	62.92		72.81	51.61	62.27		1.27	1.78	2.3		3.55	2.56	1.9
81.15	74.99	62.49		69.77	46.37	61.39		1.31	1.67	1.46		1.82	2.37	1.58
81.03	68.57			69.73	44.14			1.4	1.86			1.71	2.28
80.56	68.12			68.9	34.49			2.11	1.9			1.98	2.52
80.56				68.32				1.54				1.96
80.56				64.57				1.81				3.75
79.89				64.01				1.27				2.39
79.78				62.53				1.38				1.97
79.17				61.39				1.65				3.17
79.09				55.1				1.79				2.36
79.08				51.12				1.27				2.63
78.81				50.08				1.34				2.21
78.7				49.26				1.54				2.35
77.67				40.29				1.36				2.55
77.64				39.7				1.6				2.29
77.04				39.09				1.56				2.45
76.72				38.82				1.78				2.53
74.89				35.55				1.53				2
73.86				33.02				1.81				2.38
57.69				32.7				2.14				2
54.19				29.92				1.6				2.19

## Sheet: Figure S14
E1 pLDDT			E2 pLDDT			E1 MolProbity			E2 MolProbity
Monomer	Complex		Monomer	Complex		Monomer	Complex		Monomer	Complex
82.96	62.43		72.81	75.37		0.8	1.7		3.55	1.76
78.7	56.57		75.71	66.33		1.54	2.64		1.97	2.66
82.38	57.66		79.15	74.82		1.62	1.46		3.31	2.12
84.15	63.16		77.62	73.91		1.14	1.61		1.49	1.97
83.52	60.4		72.93	65.85		1.43	1.81		1.71	2.32
76.72	50.72		77.27	70.95		1.78	2.01		1.52	2
79.78	51.33		76.92	68.78		1.38	2.07		2.01	2.39
79.09	55.34		75.41	71.31		1.79	2.14		1.68	2.38
80.56	52.33		75.19	69.36		2.11	2.38		1.85	2.38
81.15	53.3		78.29	64.45		1.31	2.04		1.36	2.47
85.25	71.88		75.42	59.56		1	1.61		1.97	2.94
72.82	66.41		85.51	85.75		1.98	2.53		1.47	1.58
62.49	58.37		81.49	70.34		1.46	2.01		1.63	1.99
75.67	72.46		74.35	72.51		1.69	1.83		1.79	1.95
80.08	68.92		72.76	65.46		1.72	1.78		2.57	2.13
78.71	83.24		73.71	73.99		1.12	1.48		2.02	2.06
73.32	72.67		88.19	85.88		1.64	2		1.18	1.67
73.37	65.62		86.6	88		2	2.35		1.1	1.07
74.35	69		86.25	87.69		1.84	2.19		1.17	1.26
68.16	52.51		86.69	82.48		1.72	2.85		1.12	1.5
72.69	71.42		86.18	88.19		1.9	2.24		1.32	1.39
73.2	73.73		85.89	85.95		1.8	1.81		1.22	1.46
63.59	48.4		86.66	81.4		1.65	3.3		1.72	1.38
62.92	48.39		79.38	71		2.3	2.74		1.55	1.84

## Sheet: Figure S15
E1
	RtHCV	HCV-P	BHCV-PM	HCV-I	RHCV	RHCC-339	NrHCV-2	HCV	HCV-L	SgHCV	SloHCV	BPgV	SpGV	GBV-A	CSFV	APV	BDV	PaPV	GPV	BVDV	RPV	NrPV	PoPV	LPV
LPV	2.32093	2.4993	2.13828	2.37669	2.02387	2.05127	2.05972	2.37669	2.14574	2.04476	1.94998	2.07944	1.9972	1.9534	1.54045	1.54045	1.51878	1.51345	1.58412	1.52529	1.36853	1.67113	1.28785	0
PoPV	2.00917	2.52	2.34564	2.38647	2.13053	2.42903	5.52545	2.23232	2.09878	2.24543	2.20949	2.23232	2.42903	2.13053	1.11017	1.14568	1.11017	1.12187	1.14568	1.08718	1.18249	0.977984	0	1.28785
NrPV	1.74175	2.15948	2.23645	1.98959	2.08803	2.27727	1.98959	5.45532	1.8718	2.23645	1.89997	2.08803	2.15948	2.08803	0.763973	0.801361	0.745791	0.801361	0.860201	0.710389	1.12459	0	0.977984	1.67113
RPV	1.92789	1.62388	1.44156	1.73939	1.52034	1.66092	2.3474	1.76001	2.584	1.98592	1.79176	1.53687	1.84702	1.74084	0.771399	0.903824	0.768941	0.731175	0.704197	1.33424	0	1.12459	1.18249	1.36853
BVDV	2.39029	2.57261	2.31025	2.34947	2.4773	5.56834	5.52545	5.56834	2.39029	2.24543	2.28646	2.16715	2.23614	2.43285	0.557709	0.551065	0.518489	0.693147	0.564398	0	1.33424	0.710389	1.08718	1.52529
GPV	1.71765	1.4986	1.38996	1.41982	1.45059	1.65823	2.3474	1.54903	2.02438	1.98592	2.00882	1.38996	1.43508	1.8068	0.346782	0.521875	0.433322	0.267977	0	0.564398	0.704197	0.860201	1.14568	1.58412
PaPV	1.74084	1.37148	1.20896	1.53054	1.35688	1.71979	2.05972	1.37148	1.94214	1.59002	1.59331	1.32831	1.56564	1.76235	0.359878	0.431932	0.312872	0	0.267977	0.693147	0.731175	0.801361	1.12187	1.51345
BDV	1.70111	1.39362	1.25642	1.37902	1.37902	1.66188	2.26736	1.51878	1.91617	1.80359	1.79176	1.28239	1.33646	1.65916	0.197028	0.23785	0	0.312872	0.433322	0.518489	0.768941	0.745791	1.11017	1.51878
APV	1.59142	1.39695	1.23067	1.35851	1.31661	1.93565	2.3474	1.48367	1.79554	1.62924	1.69867	1.32952	1.3173	1.67896	0.206557	0	0.23785	0.431932	0.521875	0.551065	0.903824	0.801361	1.14568	1.54045
CSFV	1.60944	1.35499	1.24225	1.37231	1.33149	1.69773	2.12426	1.50584	1.75109	1.67006	1.69867	1.37231	1.34433	1.69917	0	0.206557	0.197028	0.359878	0.346782	0.557709	0.771399	0.763973	1.11017	1.54045
GBV-A	1.10235	1.20896	1.02664	1.0692	1.19654	1.19654	1.03682	0.778803	1.00502	0.997969	0.962037	0.656513	0.656513	0	1.69917	1.67896	1.65916	1.76235	1.8068	2.43285	1.74084	2.08803	2.13053	1.9534
SpGV	1.13943	1.25276	1.07044	1.15745	1.19214	1.18044	1.00366	1.08091	0.98461	0.956296	0.962037	0.414434	0	0.656513	1.34433	1.3173	1.33646	1.56564	1.43508	2.23614	1.84702	2.15948	2.42903	1.9972
BPgV	1.12813	1.251	0.981975	1.07426	1.20846	1.25791	1.00366	0.987563	0.935339	0.946144	0.951455	0	0.414434	0.656513	1.37231	1.32952	1.28239	1.32831	1.38996	2.16715	1.53687	2.08803	2.23232	2.07944
SloHCV	0.592677	0.743158	0.66905	0.661144	0.930621	0.62253	0.637797	0.983543	0.71784	0.585351	0	0.951455	0.962037	0.962037	1.69867	1.69867	1.79176	1.59331	2.00882	2.28646	1.79176	1.89997	2.20949	1.94998
SgHCV	0.787673	0.859132	0.697076	0.689233	0.859132	0.787673	0.789254	0.936093	0.57145	0	0.585351	0.946144	0.956296	0.997969	1.67006	1.62924	1.80359	1.59002	1.98592	2.24543	1.98592	2.23645	2.24543	2.04476
HCV-L	0.712195	0.7277	0.504556	0.879249	0.861231	0.809045	0.612798	0.852342	0	0.57145	0.71784	0.935339	0.98461	1.00502	1.75109	1.79554	1.91617	1.94214	2.02438	2.39029	2.584	1.8718	2.09878	2.14574
HCV	0.711496	0.66184	0.70351	0.679161	0.744266	1.04202	0.834105	0	0.852342	0.936093	0.983543	0.987563	1.08091	0.778803	1.50584	1.48367	1.51878	1.37148	1.54903	5.56834	1.76001	5.45532	2.23232	2.37669
NrHCV-2	0.590979	0.431703	0.4885	0.627613	0.689171	0.508173	0	0.834105	0.612798	0.789254	0.637797	1.00366	1.00366	1.03682	2.12426	2.3474	2.26736	2.05972	2.3474	5.52545	2.3474	1.98959	5.52545	2.05972
RHCC-339	0.586333	0.509648	0.662688	0.645028	0.727994	0	0.508173	1.04202	0.809045	0.787673	0.62253	1.25791	1.18044	1.19654	1.69773	1.93565	1.66188	1.71979	1.65823	5.56834	1.66092	2.27727	2.42903	2.05127
RHCV	0.364498	0.430511	0.458388	0.264479	0	0.727994	0.689171	0.744266	0.861231	0.859132	0.930621	1.20846	1.19214	1.19654	1.33149	1.31661	1.37902	1.35688	1.45059	2.4773	1.52034	2.08803	2.13053	2.02387
HCV-I	0.269664	0.327327	0.396701	0	0.264479	0.645028	0.627613	0.679161	0.879249	0.689233	0.661144	1.07426	1.15745	1.0692	1.37231	1.35851	1.37902	1.53054	1.41982	2.34947	1.73939	1.98959	2.38647	2.37669
BHCV-PM	0.303565	0.34713	0	0.396701	0.458388	0.662688	0.4885	0.70351	0.504556	0.697076	0.66905	0.981975	1.07044	1.02664	1.24225	1.23067	1.25642	1.20896	1.38996	2.31025	1.44156	2.23645	2.34564	2.13828
HCV-P	0.298651	0	0.34713	0.327327	0.430511	0.509648	0.431703	0.66184	0.7277	0.859132	0.743158	1.251	1.25276	1.20896	1.35499	1.39695	1.39362	1.37148	1.4986	2.57261	1.62388	2.15948	2.52	2.4993
RtHCV	0	0.298651	0.303565	0.269664	0.364498	0.586333	0.590979	0.711496	0.712195	0.787673	0.592677	1.12813	1.13943	1.10235	1.60944	1.59142	1.70111	1.74084	1.71765	2.39029	1.92789	1.74175	2.00917	2.32093
E2
	RPV	NrPV	LPV	PoPV	PaPV	GPV	BDV	BVDV	APV	CSFV	HCV	BPgV	SPgV	GBV-A	SloHCV	HCV-L	BHCV-PM	RHCV-339	RtHCV	NrHCV-2	HCV-P	SgHCV	HCV-I	RHCV
RHCV	2.1947	1.95353	2.15335	2.03175	2.05098	2.14658	2.0536	2.13876	2.21817	2.08464	1.74478	1.34416	1.43559	1.44629	0.670618	0.571714	0.558351	0.580723	0.523565	0.5193	0.485824	0.445496	0.410541	0
HCV-I	2.26225	2.01611	2.19987	2.07176	2.0716	2.06142	2.01359	2.0334	2.10569	2.17165	1.963	1.43848	1.54611	1.629	0.765952	0.695571	0.552069	0.671589	0.589726	0.520776	0.526279	0.470488	0	0.410541
SgHCV	2.23926	2.03446	2.24866	2.11343	2.13614	2.14658	2.18422	2.23185	2.21817	2.17165	1.86456	1.49085	1.55754	1.5808	0.792339	0.62077	0.526093	0.616276	0.611802	0.496083	0.57671	0	0.470488	0.445496
HCV-P	1.94114	1.66603	1.76315	1.61977	1.61207	1.94591	1.93809	1.95644	2.00459	1.98555	2.01013	1.37204	1.46077	1.50288	0.518029	0.593064	0.504951	0.590199	0.482522	0.414166	0	0.57671	0.526279	0.485824
NrHCV-2	2.66921	2.06959	2.29995	2.11343	2.09265	2.34233	2.16123	2.0334	2.37232	2.26696	1.64471	1.32859	1.39624	1.41645	0.668696	0.598738	0.416894	0.558997	0.468025	0	0.414166	0.496083	0.520776	0.5193
RtHCV	2.29324	2.12261	2.24866	2.11343	2.05098	2.1031	2.23185	2.0334	2.29228	2.21817	1.94357	1.37231	1.47973	1.46947	0.688463	0.633633	0.492476	0.564447	0	0.468025	0.482522	0.611802	0.589726	0.523565
RHCV-339	2.13646	1.98523	2.13087	2.01234	1.99156	2.08204	2.18422	2.01359	2.40049	2.08464	2.05799	1.42311	1.51742	1.50649	0.76042	0.69556	0.552069	0	0.564447	0.558997	0.590199	0.616276	0.671589	0.580723
BHCV-PM	2.01112	1.93836	2.08739	1.95625	1.97251	1.98295	2.0334	2.0536	2.26696	2.06402	1.70475	1.26292	1.33702	1.35644	0.713556	0.534677	0	0.552069	0.492476	0.416894	0.504951	0.526093	0.552069	0.558351
HCV-L	2.22109	2.09849	2.24866	2.11343	2.11416	2.1246	2.0536	2.07422	2.21817	2.04381	1.719	1.42476	1.47502	1.48539	0.845727	0	0.534677	0.69556	0.633633	0.598738	0.593064	0.62077	0.695571	0.571714
SloHCV	2.31677	2.08415	2.19987	2.03175	2.0716	2.19204	2.20775	2.09527	2.37232	2.21817	2.14242	1.64772	1.83493	1.82033	0	0.845727	0.713556	0.76042	0.688463	0.668696	0.518029	0.792339	0.765952	0.670618
GBV-A	2.38482	2.33106	2.27397	2.11343	2.11416	2.23967	2.20775	2.16123	2.37232	2.26696	2.43399	0.714201	0.728765	0	1.82033	1.48539	1.35644	1.50649	1.46947	1.41645	1.50288	1.5808	1.629	1.44629
SPgV	2.27235	2.09468	2.00571	1.92053	1.91745	2.21557	2.23185	2.18422	2.24227	2.21817	2.95193	0.609266	0	0.728765	1.83493	1.47502	1.33702	1.51742	1.47973	1.39624	1.46077	1.55754	1.54611	1.43559
BPgV	1.97936	1.76828	1.74788	1.67312	1.75314	1.92789	1.97513	1.93809	2.24227	2.00459	2.99573	0	0.609266	0.714201	1.64772	1.42476	1.26292	1.42311	1.37231	1.32859	1.37204	1.49085	1.43848	1.34416
HCV	6.12249	6.13773	5.93754	5.96358	5.9428	5.95324	5.94542	5.94542	5.95584	5.95584	0	2.99573	2.95193	2.43399	2.14242	1.719	1.70475	2.05799	1.94357	1.64471	2.01013	1.86456	1.963	1.74478
CSFV	0.965405	0.84385	0.35404	0.272258	0.269476	0.290283	0.186519	0.161595	0.121027	0	5.95584	2.00459	2.21817	2.26696	2.21817	2.04381	2.06402	2.08464	2.21817	2.26696	1.98555	2.17165	2.17165	2.08464
APV	1.2924	1.17671	0.369192	0.258744	0.25922	0.188052	0.189678	0.15546	0	0.121027	5.95584	2.24227	2.24227	2.37232	2.37232	2.21817	2.26696	2.40049	2.29228	2.37232	2.00459	2.21817	2.10569	2.21817
BVDV	0.934785	0.809622	0.357806	0.278994	0.315178	0.186519	0.231688	0	0.15546	0.161595	5.94542	1.93809	2.18422	2.16123	2.09527	2.07422	2.0536	2.01359	2.0334	2.0334	1.95644	2.23185	2.0334	2.13876
BDV	0.914983	0.809622	0.404147	0.358172	0.359303	0.261841	0	0.231688	0.189678	0.186519	5.94542	1.97513	2.23185	2.20775	2.20775	2.0536	2.0334	2.18422	2.23185	2.16123	1.93809	2.18422	2.01359	2.0536
GPV	0.922805	0.799952	0.376855	0.304269	0.329671	0	0.261841	0.186519	0.188052	0.290283	5.95324	1.92789	2.21557	2.23967	2.19204	2.1246	1.98295	2.08204	2.1031	2.34233	1.94591	2.14658	2.06142	2.14658
PaPV	0.932164	0.867626	0.404147	0.283317	0	0.329671	0.359303	0.315178	0.25922	0.269476	5.9428	1.75314	1.91745	2.11416	2.0716	2.11416	1.97251	1.99156	2.05098	2.09265	1.61207	2.13614	2.0716	2.05098
PoPV	0.973147	0.888406	0.281544	0	0.283317	0.304269	0.358172	0.278994	0.258744	0.272258	5.96358	1.67312	1.92053	2.11343	2.03175	2.11343	1.95625	2.01234	2.11343	2.11343	1.61977	2.11343	2.07176	2.03175
LPV	0.88129	0.874941	0	0.281544	0.404147	0.376855	0.404147	0.357806	0.369192	0.35404	5.93754	1.74788	2.00571	2.27397	2.19987	2.24866	2.08739	2.13087	2.24866	2.29995	1.76315	2.24866	2.19987	2.15335
NrPV	0.756517	0	0.874941	0.888406	0.867626	0.799952	0.809622	0.809622	1.17671	0.84385	6.13773	1.76828	2.09468	2.33106	2.08415	2.09849	1.93836	1.98523	2.12261	2.06959	1.66603	2.03446	2.01611	1.95353
RPV	0	0.756517	0.88129	0.973147	0.932164	0.922805	0.914983	0.934785	1.2924	0.965405	6.12249	1.97936	2.27235	2.38482	2.31677	2.22109	2.01112	2.13646	2.29324	2.66921	1.94114	2.23926	2.26225	2.1947

## Sheet: Figure S18
E1 distance from E2						E2 distance from E1
Residue Number	HCV	HCV-P	SPgV	BVDV		Residue Number	HCV	HCV-P	SPgV	BVDV
1	6.0587	7.83814	8.93314	6.79474		1	79.002	22.4588	34.1921	104.636
2	7.41435	6.43569	8.01136	7.28525		2	79.1947	22.5616	33.5984	103.681
3	5.90838	8.08095	6.55953	7.53279		3	75.6337	19.1257	36.6713	106.291
4	9.11885	4.38883	7.54856	8.00178		4	75.8002	20.9927	35.1545	105.47
5	9.57753	5.7648	8.03686	9.97447		5	73.4577	18.7107	31.9932	108.241
6	9.81389	5.65038	7.56082	13.006		6	73.4067	21.5546	29.7536	109.223
7	10.0601	4.94355	9.71232	13.3925		7	71.3233	20.1404	27.4488	108.984
8	10.1293	5.50997	7.01746	10.8099		8	68.02	23.0748	28.0494	105.722
9	6.33408	4.83633	5.16414	10.3017		9	67.6247	24.4521	25.4382	102.125
10	5.58425	4.45361	4.57661	12.4246		10	67.8403	21.9553	25.0651	99.2801
11	4.29121	6.28176	5.35307	10.2234		11	64.9623	18.9737	23.879	95.56
12	4.87669	6.1426	4.8144	10.757		12	62.6517	20.5308	20.2015	92.815
13	5.44805	9.33471	4.82761	8.9727		13	63.4071	19.3329	17.007	91.5489
14	7.18633	10.7745	5.99439	8.69569		14	62.8909	15.7251	16.1545	88.8206
15	9.99389	14.1099	8.81802	12.0899		15	59.332	15.665	19.0395	91.0324
16	12.9153	14.2994	10.6244	8.99677		16	58.4833	14.7122	18.213	94.6308
17	13.4139	12.208	12.5309	10.1319		17	60.1024	11.1467	15.462	93.7925
18	14.5009	10.0551	14.9434	9.64211		18	58.107	11.5404	18.3127	96.3308
19	11.81	9.42252	14.081	6.34543		19	54.8881	9.08639	19.4566	95.5019
20	9.55596	6.56262	11.998	4.76153		20	56.2451	11.2554	23.1936	97.7713
21	10.5374	8.93192	14.2854	5.45962		21	56.9201	14.9753	26.0591	97.2157
22	7.4725	12.1293	13.223	8.92095		22	54.6167	16.9133	29.709	97.9159
23	8.24547	14.8627	13.7744	10.4031		23	51.4996	19.8933	32.6666	95.402
24	11.663	18.2475	13.8838	13.1186		24	50.549	23.3619	30.2703	91.7609
25	13.1673	16.7523	12.0677	12.5648		25	50.3521	25.3427	28.5349	89.9369
26	16.9853	13.1305	13.4028	15.2616		26	48.1052	28.2218	25.0423	90.7134
27	17.7705	11.1556	11.7935	15.0151		27	46.6363	26.22	25.7296	88.1977
28	14.1163	7.52844	11.2691	13.0607		28	42.8313	26.0805	24.1588	90.3983
29	11.9935	7.47405	11.6768	11.8816		29	42.6477	28.9112	24.5685	92.7988
30	8.32862	6.54017	9.76852	9.36514		30	39.5909	30.5205	27.3243	96.5436
31	8.45282	5.904	10.7658	7.19119		31	40.867	28.4979	29.1585	98.4901
32	6.10947	4.23692	8.49858	5.88672		32	39.3643	31.1888	31.44	102.271
33	6.27875	6.1992	5.13201	6.23986		33	39.925	30.68	34.2801	103.901
34	8.31255	7.6396	3.19397	5.37257		34	38.7364	29.2843	36.9869	104.108
35	9.07828	11.3618	6.34545	7.85517		35	36.1348	30.7143	34.8275	104.904
36	10.9007	12.773	8.96314	9.71255		36	34.708	29.8919	32.9161	101.433
37	14.3889	16.2305	12.5477	10.7008		37	35.5022	28.2945	29.218	99.6623
38	13.0251	15.5519	10.5275	7.79848		38	36.4409	27.5508	26.2135	96.0336
39	15.8603	16.8174	12.44	10.4462		39	38.8213	27.3716	22.7966	93.7114
40	16.3014	16.2072	12.0373	8.91622		40	42.3516	27.0039	19.4633	90.0679
41	19.6064	12.8306	11.0561	7.54747		41	43.2434	27.6597	17.8609	87.1382
42	21.0687	12.1776	10.1665	10.4353		42	46.5605	24.664	14.6664	83.8204
43	18.7163	9.79954	13.5578	10.286		43	44.5732	26.2165	17.1594	85.5838
44	16.459	6.24535	12.9406	7.91895		44	43.1072	29.5063	19.2136	89.1793
45	13.9227	6.32963	9.90531	9.45002		45	45.7659	27.7471	21.9897	91.385
46	14.8303	4.75729	8.95395	6.93717		46	42.8245	30.5188	24.4966	95.035
47	13.7686	4.39116	6.9158	9.67422		47	44.952	29.891	27.9685	97.944
48	16.0024	4.89374	5.0837	12.1982		48	47.0686	31.8404	30.8703	101.76
49	14.5195	6.70434	7.43217	15.3283		49	44.0363	32.1487	34.1074	103.534
50	13.2544	9.71731	7.96134	17.3845		50	43.2771	33.8046	36.9165	107.356
51	15.3364	12.3577	11.5035	20.6777		51	46.8817	35.4153	39.6717	107.625
52	11.7433	15.2997	11.2984	21.4802		52	47.2419	38.4137	39.1187	105.034
53	9.60347	15.5028	14.5113	19.3916		53	44.3568	37.3013	39.1369	101.562
54	8.27451	18.0594	17.0899	18.0311		54	42.1969	34.5529	42.8229	98.9891
55	10.525	15.4507	17.6134	14.4604		55	44.625	36.8086	44.1702	95.3128
56	13.9577	16.5637	14.1991	14.5408		56	45.1751	36.4562	41.4013	92.1689
57	16.452	13.8784	12.4955	15.5282		57	41.5836	35.5605	41.657	89.3882
58	19.8193	16.2011	9.60561	13.2971		58	41.6522	36.1061	40.0849	85.7553
59	19.9271	16.291	6.10574	10.4817		59	44.8686	33.1286	41.6676	82.6187
60	17.4319	19.8492	7.9936	11.2096		60	44.2683	35.6314	41.2432	84.7759
61	20.0761	17.7308	7.66517	11.2589		61	40.7282	35.6615	43.4887	82.444
62	16.7242	14.9948	7.27343	7.77709		62	42.0628	31.8299	45.5342	84.6731
63	17.4226	17.7291	7.97796	6.68431		63	43.9761	31.9552	46.2638	88.4392
64	16.7899	19.2512	6.92666	9.36981		64	41.7522	34.972	45.2523	90.4985
65	18.512	16.0381	7.85327	8.61977		65	41.8501	33.3196	43.3902	94.0179
66	16.4749	14.093	10.8646	5.31591		66	38.339	30.2499	43.2965	96.4739
67	13.1673	15.7988	13.1814	8.1533		67	39.4538	32.6925	40.7836	97.6895
68	14.324	14.8921	11.4342	10.3093		68	37.8352	34.97	42.4878	101.33
69	15.1496	11.0718	8.6666	8.20669		69	34.6839	32.1565	41.464	103.13
70	11.9738	11.1885	10.3661	4.70045		70	33.9831	31.1415	40.1921	106.621
71	10.0777	12.6547	10.7862	3.94907		71	34.1333	34.7915	41.4548	106.397
72	11.8632	10.3675	7.39494	7.38054		72	32.0483	36.4464	39.6449	109.043
73	10.9305	7.12849	5.99081	6.53607		73	29.259	33.7993	35.9401	107.667
74	7.08796	9.36119	9.14286	5.17575		74	29.5014	31.0984	34.3434	105.492
75	7.4189	10.7065	8.05557	6.69835		75	27.3168	28.5224	32.2489	101.679
76	9.55156	7.63139	4.42711	9.92018		76	24.4153	24.9204	28.4463	101.795
77	7.78923	7.38966	5.37042	7.59378		77	21.9232	23.4168	29.0842	104.34
78	4.15942	11.2069	7.33604	7.56957		78	20.3614	24.2141	31.2944	101.622
79	5.97147	11.8802	5.33163	11.1804		79	16.9564	22.886	34.9527	101.923
80	7.68942	9.85102	3.969	11.2228		80	15.6584	24.6593	36.8725	98.9306
81	5.46433	9.18375	7.73635	8.36021		81	17.8471	25.3061	39.3193	99.024
82	4.83348	5.51788	9.13822	10.2448		82	15.0801	26.5025	39.3993	96.0036
83	8.52352	5.44224	7.98001	13.6529		83	11.504	28.9948	42.7698	94.7834
84	9.7526	8.73287	7.61913	13.9946		84	8.98548	26.2956	44.0954	92.2747
85	7.93526	7.2531	4.5482	16.064		85	6.90789	24.2692	44.0221	90.0636
86	7.96128	6.00963	4.97344	14.5483		86	4.87669	21.6669	40.4212	86.3271
87	4.29902	7.58521	8.54399	16.9147		87	5.16331	20.6197	38.2067	83.9882
88	4.19155	10.8007	7.19373	16.1529		88	4.29121	19.9416	34.8151	82.1172
89	7.63558	8.20568	5.21058	19.6845		89	5.58425	19.4409	31.8314	79.184
90	7.33237	8.58371	6.24641	19.9597		90	7.5974	21.1439	29.2607	76.0565
91	5.45127	12.0672	9.8913	19.0582		91	10.202	22.0446	26.1118	75.17
92	6.53226	11.2983	7.67812	19.9042		92	13.755	25.6821	23.349	71.5251
93	10.0429	8.96893	7.26643	17.1804		93	16.6407	24.9837	21.1054	69.7239
94	8.24528	12.0961	10.1398	14.2395		94	19.0207	23.5152	23.6683	66.543
95	7.82504	14.3611	10.7306	10.8741		95	22.0132	20.3033	26.1969	64.1705
96	10.768	12.2402	8.30037	8.55485		96	24.0434	19.3314	28.9225	63.0201
97	10.6233	11.419	10.5492	5.54612		97	27.8859	17.7177	32.1822	59.5725
98	8.45293	15.2912	13.9395	6.59257		98	27.3761	14.5528	35.0191	60.9529
99	11.7158	16.0939	12.9777	7.26029		99	26.8705	14.0239	38.1146	62.7693
100	13.7286	17.7197	11.4922	8.49203		100	26.1641	13.5904	40.7011	62.5192
101	11.2964	15.9502	14.9584	7.66247		101	25.5814	9.96277	43.8381	65.7173
102	12.4675	18.5752	15.2496	11.1996		102	26.6245	11.2638	47.0893	68.0511
103	11.2729	18.6854	16.9111	14.0401		103	23.5189	14.6798	48.489	71.5245
104	14.5396	20.1282	19.848	15.265		104	20.522	14.7406	47.3404	73.1099
105	15.2582	16.8341	19.4155	12.0087		105	18.0857	13.4088	46.3556	76.8714
106	16.6014	13.425	18.6397	9.061		106	20.2149	9.82218	43.9426	79.64
107	18.3005	11.7363	16.8519	5.33593		107	18.7038	8.55983	40.7967	77.5886
108	18.3714	8.19995	13.7738	5.0074		108	21.2444	5.50997	38.9189	75.4701
109	15.5539	8.16701	10.5162	8.46213		109	21.8228	4.94355	35.1112	72.0712
110	11.994	6.4433	7.71071	8.45247		110	20.4287	7.34755	34.3914	68.8055
111	8.46706	9.11315	5.59094	7.10107		111	22.8901	8.7986	36.7174	67.0419
112	7.27219	5.83759	5.03562	8.66363		112	25.6416	12.1749	35.2399	63.4819
113	8.12982	4.49205	3.48728	10.4508		113	29.2771	12.2055	31.7797	62.6639
114	6.23106	4.96184	6.03266	8.45408		114	31.3878	13.7203	32.9849	59.1999
115	9.24617	5.27146	6.37138	9.89313		115	35.2165	16.7079	29.6866	56.013
116	6.54488	5.41353	5.46734	9.67166		116	36.8723	18.8046	26.1417	57.3666
117	6.69344	5.39083	7.27438	8.85245		117	39.6768	18.5754	24.952	56.3435
118	6.40519	7.50443	6.69144	9.77546		118	37.2703	16.7445	25.3025	59.6577
119	8.73385	6.89904	9.09795	9.60574		119	36.2799	18.044	24.9392	61.1045
120	6.21173	8.14146	10.1713	6.29674		120	38.4446	19.5277	28.5782	64.5231
121	7.10306	8.07905	9.09615	5.40596		121	38.3302	18.5015	30.2143	66.838
122	7.79426	10.8768	12.2149	4.97953		122	35.5592	20.2883	33.81	70.0025
123	10.3265	11.512	11.5801	5.64799		123	31.8815	17.3259	36.0146	72.607
124	10.0844	13.0349	8.33411	7.04161		124	29.8012	18.1309	39.6857	72.5517
125	11.3658	10.4082	10.6951	5.33299		125	26.3029	14.694	42.1469	69.6881
126	9.96715	8.02888	13.3712	8.16501		126	24.4073	12.1523	45.6652	65.9195
127	6.38547	11.23	10.2099	10.8568		127	23.0131	9.95605	48.5914	63.0186
128	7.79162	11.843	8.35173	9.46861		128	22.6651	6.98913	50.9009	59.889
129	9.46558	8.74428	11.2265	7.47491		129	26.2466	10.0016	51.4723	57.0987
130	6.96896	9.79202	11.1233	6.03338		130	28.1706	11.1121	51.3012	54.1828
131	4.57565	11.8691	7.52263	5.22621		131	29.7543	8.87657	47.7648	54.895
132	6.80484	8.16884	8.83015	7.51075		132	32.231	9.27338	47.0271	51.923
133	8.32575	7.7703	11.8249	8.13435		133	31.7404	10.6517	48.242	51.2812
134	6.00817	10.8411	8.37532	10.0489		134	34.9735	11.5046	45.4178	54.0966
135	5.11188	9.66424	8.66067	13.3004		135	36.2039	8.00015	43.1195	57.0147
136	7.69006	7.09954	12.1536	12.9076		136	36.0983	7.27393	40.0346	60.0662
137	5.79612	9.34373	11.3162	10.3741		137	37.3649	4.38883	40.582	63.5846
138	7.59808	10.4542	9.11049	13.2331		138	34.9389	5.66437	41.3701	65.5405
139	10.9573	7.3446	11.483	13.9905		139	34.8512	6.43569	38.5691	68.8936
140	11.2986	6.62558	13.4177	10.4889		140	33.6154	8.1875	39.1346	71.6537
141	10.1987	10.2882	10.6348	10.0245		141	37.1305	11.0952	37.1004	73.5147
142	11.9617	10.0933	10.2288	12.2739		142	38.1125	13.7772	33.9007	76.9826
143	15.4676	8.37616	13.7391	11.7584		143	40.4857	16.2934	34.8628	78.2047
144	15.0692	11.4107	13.1647	7.91757		144	42.4613	17.8502	31.8628	81.8438
145	14.1993	13.5704	10.2527	8.45399		145	43.6191	20.5768	28.5734	82.6994
146	16.7441	12.9983	12.7196	11.5484		146	41.0215	23.4806	28.3318	85.5591
147	19.5559	14.7911	15.5605	10.3801		147	41.102	24.1393	26.228	83.89
148	19.0319	18.1649	14.0728	8.32937		148	44.8873	25.6429	27.5458	80.1621
149	18.8417	17.773	12.2885	10.9524		149	44.0658	23.5094	25.1305	79.8349
150	21.6496	17.1529	15.6257	13.2681		150	42.3552	25.7074	26.2085	76.9302
151	22.7339	20.3794	17.6692	11.6496		151	40.2266	24.9186	22.7315	77.4028
152	19.2808	22.2462	15.4119	9.68074		152	38.7198	22.7773	22.8572	74.7651
153	18.8632	21.2551	15.7035	12.8161		153	34.9686	19.2576	22.7971	76.3225
154	22.3343	20.6099	16.6307	15.0197		154	32.0896	19.0081	19.8179	73.3876
155	21.618	23.4194	18.1026	13.0606		155	29.3129	16.99	17.6318	69.8941
156	18.4522	26.0489	14.9992	12.8348		156	26.212	18.1757	17.9575	67.2584
157	20.8107	24.3481	12.8017	16.5384		157	23.8259	19.572	15.9168	64.7698
158	23.729	23.4083	15.3856	17.6727		158	20.5371	21.6877	14.186	61.424
159	21.8521	19.5984	14.8653	16.5115		159	18.5526	22.5983	16.1439	60.3678
160	20.4953	19.682	11.0431	17.7043		160	15.0741	23.1029	14.4763	57.3961
161	16.8536	16.9572	11.9783	21.316		161	13.2894	25.7291	11.8454	54.4681
162	15.8748	14.3121	14.6753	22.3751		162	13.1102	25.208	9.47389	55.2013
163	12.334	15.8697	12.5852	22.3936		163	15.6666	22.3939	7.04562	53.1927
164	11.4264	16.012	10.3054	18.7644		164	17.9697	23.5371	4.57661	51.0671
165	13.8441	12.3798	13.8283	17.5232		165	18.3743	22.0496	5.16414	53.3252
166	12.4184	11.3325	15.4685	18.9324		166	17.1746	22.2579	7.02268	52.8636
167	8.87137	14.222	13.0797	17.7856		167	20.2135	22.3057	5.84751	52.4582
168	10.9689	13.4651	14.0528	13.9898		168	21.5728	19.3963	9.47374	50.975
169	13.2427	9.9824	10.5239	14.382		169	25.2569	19.3373	10.4654	47.759
170	11.088	11.8999	12.3672	16.6893		170	28.0402	17.6801	13.9525	45.6107
171	9.12964	14.8312	10.8073	14.2693		171	31.5651	18.8705	13.1663	42.6724
172	12.7141	12.646	7.34308	11.4522		172	34.3849	17.1983	13.7412	42.5525
173	14.3609	11.9377	9.9128	14.4878		173	35.8751	14.4072	15.5724	40.3801
174	12.2783	8.55416	10.9951	15.8476		174	39.6886	13.4561	18.7475	39.552
175	13.3804	9.40796	7.31754	12.8553		175	39.9438	14.5099	18.9107	38.2436
176	10.0587	6.69365	7.81494	12.8786		176	38.0493	11.2955	17.5097	35.7389
177	11.5515	4.33131	10.8315	16.7033		177	34.6126	9.30398	18.0128	34.9198
178	9.75925	7.87974	9.1296	16.6303		178	31.6758	6.44125	20.6111	36.8912
179	6.50252	8.73541	5.52462	18.0509		179	29.5215	4.45361	20.906	38.3392
180	9.49517	6.44178	7.99854	15.6638		180	25.9475	6.05629	20.4661	40.5741
181	11.2851	7.94916	9.75385	18.4253		181	23.3428	6.94578	16.6764	44.1429
182	8.57722	11.1864	6.31323	19.7758		182	19.8829	8.68683	15.0123	44.7344
183	8.75379	10.262	6.66286	16.4459		183	16.4102	9.32933	11.497	48.4406
184	12.5179	10.2541	10.4884	16.4649		184	15.1767	12.7958	9.94531	50.5676
185	11.9711	13.465	9.0103	20.2175		185	14.1999	14.9219	11.5264	49.7103
186	10.0336	12.8014	10.8462	19.7126		186	11.0733	17.6231	13.6825	50.3568
187	13.1064	10.445	14.6397	17.1962		187	10.4064	17.7201	17.3797	51.5739
188	15.3216	13.762		19.5416		188	6.93068	16.3353	19.7654	51.9785
189	12.05	15.9081		22.6016		189	8.07167	14.4807	23.2915	48.2274
190	12.9634	13.5776		21.3281		190	9.74788	12.5828	26.299	46.7467
191	15.9962	11.5369		19.92		191	11.2228	9.09308	28.1223	42.9767
192	14.2614			23.0851		192	15.002	8.02888	31.3108	40.5629
193				25.4577		193	17.7236	10.6136	30.246	36.8408
194				24.3134		194	15.764	9.17006	33.8348	34.7199
195				25.2178		195	13.0914	7.83217	33.423	34.8232
						196	12.8891	10.4906	31.7302	31.7836
						197	13.5594	11.0852	31.1554	30.6226
						198	12.2572	12.9988	28.1794	31.9274
						199	15.8321	13.4644	30.3307	31.7077
						200	15.7143	11.0463	29.2883	33.573
						201	12.4339	11.1136	32.1876	33.3401
						202	11.5684	10.8014	29.5837	31.0365
						203	7.99282	9.27371	31.3175	32.2663
						204	8.65877	11.1843	29.7149	29.1674
						205	5.90838	10.1941	32.0216	26.5225
						206	7.11254	10.1836	35.3668	26.0609
						207	8.32958	7.24434	35.028	22.7309
						208	11.6814	8.67698	38.4125	21.9889
						209	11.5556	7.83205	41.3169	25.5072
						210	14.0888	5.85187	40.3238	24.8932
						211	16.625	4.39116	36.4436	26.4978
						212	19.36	4.23692	35.1628	24.8813
						213	17.253	5.07212	31.9995	27.1838
						214	16.4128	6.00559	33.7666	24.6583
						215	19.2043	4.49205	31.5798	21.3329
						216	18.5365	4.96184	31.3436	19.689
						217	21.9817	5.27146	27.7724	16.24
						218	24.0419	5.14859	26.7018	16.4488
						219	21.5555	6.89681	26.3047	14.217
						220	20.3175	6.94543	22.8414	17.5377
						221	19.3929	8.3501	20.8278	21.2589
						222	20.2325	10.1637	20.1389	23.544
						223	23.6255	7.54953	17.8825	21.8404
						224	24.0572	8.81942	18.9301	23.3884
						225	24.8164	7.14925	17.1741	27.1035
						226	26.3619	10.3096	19.035	28.838
						227	30.1182	9.60074	18.9193	32.3669
						228	32.1311	7.16254	21.8069	34.1934
						229	35.7485	7.09954	23.7278	36.5216
						230	34.9689	8.44285	23.8018	39.638
						231	32.3514	5.13137	22.6921	38.5625
						232	34.8968	7.70387	20.7978	38.8494
						233	35.897	6.62558	21.2334	36.4045
						234	32.3801	5.15834	18.2747	32.7327
						235	31.2987	6.32746	18.7767	31.8191
						236	34.6436	6.87306	16.2084	28.9581
						237	33.1845	4.89374	15.4111	26.0846
						238	31.8201	6.71077	16.768	23.4232
						239	34.0339	6.2629	14.5765	22.1062
						240	31.0274	6.56262	10.9777	18.4729
						241	28.6379	9.80982	10.5618	17.1299
						242	27.0616	10.6383	7.53321	17.1886
						243	26.958	9.9617	5.67057	14.4602
						244	23.7364	8.58371	5.59094	11.0287
						245	23.6428	10.6962	3.48728	8.24963
						246	21.5095	7.26877	4.82761	11.1946
						247	19.6808	7.97517	4.8144	12.9435
						248	18.8791	6.16617	5.35307	16.0641
						249	18.4561	7.29977	6.31911	18.0747
						250	19.0716	4.33131	9.45693	21.6917
						251	19.2455	5.85868	11.6796	25.1976
						252	20.4379	6.37398	14.3496	25.8207
						253	22.692	5.44224	15.4643	22.9114
						254	21.6137	8.09081	15.4755	22.1561
						255	23.5471	7.56495	16.1648	20.8546
						256	24.1055	6.45515	19.7228	21.6401
						257	26.0832	8.6751	17.5029	19.4465
						258	26.7943	11.6348	20.8907	19.8817
						259	25.5302	11.1442	21.6304	18.7373
						260	27.2249	9.4877	24.3411	20.9488
						261	25.076	13.0817	26.0715	24.3724
						262	24.3645	14.6781	28.5304	23.9008
						263	20.7582	12.7518	30.9818	23.5577
						264	19.8397	13.9163	34.3049	21.7327
						265	16.8772	17.3241	31.8985	21.4629
						266	14.8141	17.625	32.8073	18.5399
						267	15.6117	16.0226	30.3246	18.3764
						268	13.7531	16.8758	29.5958	15.4065
						269	11.3141	20.6544	29.1703	15.4255
						270	9.05242	20.0115	32.3012	11.9822
						271	6.21173	18.49	34.9462	9.41926
						272	8.23423		37.7149	6.50525
						273	10.3509		40.3717	5.54612
						274	7.88627		42.7403	6.79474
						275	6.40519		40.9084	7.28988
						276	9.33145		42.4512	10.7243
						277	10.6053		39.1709	11.4384
						278	8.14115		40.0429	14.4663
						279	6.69344		38.2557	16.2998
						280	6.0587		35.9966	17.6032
						281	7.34341		34.4486	18.897
						282	6.84153		30.7354	15.3058
						283	9.559		28.5439	13.2613
						284	11.4085		25.7818	9.56241
						285	12.0992		23.6961	8.43393
						286	15.297		20.2552	5.40596
						287	16.7254		18.4964	4.97953
						288	15.8581		18.4872	6.52491
						289	16.7939		14.7224	10.2847
						290	15.6696		13.9344	12.0812
						291	16.8302		10.705	10.3439
						292	16.0235		12.1953	7.88555
						293	15.593		9.87878	5.22621
						294	12.101		10.7185	7.72741
						295	12.1176		13.3032	5.33299
						296	9.27244		14.6509	6.17301
						297	8.69021		13.2367	7.48406
						298	5.73215		13.4808	10.3107
						299	5.76646		13.3008	10.6556
						300	4.57565		10.0885	12.9412
						301	7.09648		8.24714	14.5977
						302	5.11188		7.09948	14.2022
						303	6.71506		8.46088	14.1411
						304	8.52983		8.01136	11.2342
						305	11.3325		10.7986	7.89525
						306	11.0165		8.53666	10.2974
						307	13.5166		7.00114	9.01603
						308	13.9242		7.82596	10.726
						309	16.7872		7.9341	10.65
						310	17.5995		5.0837	11.4423
						311	21.3972		3.19397	9.03715
						312	21.7095		4.274	9.59505
						313	19.9868		6.32698	8.58786
						314	17.7789		5.46734	8.61401
						315	15.6705		7.72411	7.33794
						316	15.0097		7.4663	4.76153
						317	12.9806		11.2076	5.70752
						318	12.5139		12.9715	7.26029
						319	9.81688		10.2829	5.33593
						320	9.01083		9.38269	5.85436
						321	10.4569		7.63443	5.0074
						322	8.80035		10.8923	8.24217
						323	5.79612		8.33411	11.1589
						324	6.27875		9.77309	10.076
						325	8.96591		11.8118	9.63571
						326	7.59808		8.62833	7.54265
						327	7.78783		9.91138	8.92534
						328	6.10947		7.52263	9.1844
						329	9.87741		8.16012	11.1532
						330	9.46453		7.43217	9.00611
						331	7.77893		6.9158	8.95234
						332	7.4725		10.4934	5.37257
						333	8.24547		8.37532	6.46475
						334	10.0467		6.10574	6.59308
						335	11.9984		7.27343	6.23986
						336	9.92068		8.97406	6.03338
						337	7.82504		6.31323	5.88672
						338	9.66464		6.92666	6.07638
						339	8.57722		9.6984	8.44608
						340	6.34102		7.62702	7.91757
						341	5.68669		5.52462	7.54747
						342	8.26951		7.64245	8.40046
						343	5.56225		8.87114	10.7594
						344	4.15942		7.31754	6.93717
						345	4.92979		5.99081	7.56957
						346	4.19155		5.21058	9.8142
						347	6.58001		8.38818	9.68808
						348	6.38167		5.72443	7.68351
						349	5.82939		3.969	5.17575
						350	7.91821		5.07548	8.21558
						351	10.8042		4.7814	8.7669
						352	10.1142		7.25807	5.31591
						353	8.59463		7.0798	5.14531
						354	12.3269		6.10927	3.94907
						355	13.6785		7.57409	6.86207
						356	11.8018		10.8671	6.86421
						357	13.2379		9.33913	6.22547
						358	16.578		7.26643	7.96733
						359	16.7587		10.9374	11.0052
						360	15.7478		12.3728	10.4022
						361	16.9581		10.467	9.3191
						362	19.9608		11.5	12.7406
						363	17.9142			14.6406
						364				12.229
						365				11.1324
						366				14.1995
						367				13.7533
						368				10.2234
						369				11.5117
						370				13.9835
						371				12.0905
						372				8.99677
						373				10.4015
						374				12.5394
