# Supplementary material for: Structures of the Hepaci-, Pegi-, and Pestiviruses envelope proteins suggest a novel membrane fusion mechanism
Source: PLoS Biol. 2023 Jul 11;21(7):e3002174. doi: 10.1371/journal.pbio.3002174 (PMC10335668; doi:10.1371/journal.pbio.3002174)
Supplement: S2 File — (XLSX) [file pbio.3002174.s003.xlsx]

## Sheet: Hepacivirus
Accession	Virus	Abbreviation
NC_024889	Equine Hepacivirus	EHCV
NC_026797	Bovine Hepacivirus	BoHCV
BK013349	Bat Hepacivirus-PM	BHCV-PM
NC_031950	Guereza Hepacivirus	GHCV
NC_031916	Hepacivirus-L	HCV-L
NC_038427	Hepacivirus-F	HCV-F
NC_038428	Hepacivirus-I	HCV-I
NC_038432	Hepacivirus-N	HCV-N
NC_040815	Hepacivirus-P	HCV-P
MT371443	Koala Hepacivirus	KHCV
NC_025672	Norway Rat Hepacivirus 1	NrHCV-1
NC_025673	Norway Rat Hepacivirus 2	NrHCV-2
KY370092	Rodent Hepacivirus	RHCV
NC_021153	Rodent Hepacivirus-339	RHCV-339
MZ393518	Ringtail Hepacivirus	RtHCV
MH370348	Sigmodontinae Hepacivirus	SgHCV
MH844500	Sloth Hepacivirus	SloHCV
NC_031947	Bat Hepacivirus	BHCV
MK737641	Duck Hepacivirus	DHCV
MN133813	Jogalong Hepacivirus	JHCV
MT371442	Pelican Hepacivirus	PHCV
MG599987	Yili teratoscincus roborowskii Hepacivirus	YtrHCV
MG599994	Guangxi houndshark Hepacivirus	GhHCV
NC_004102	Hepatitis C Virus	HCV
NC_001655	GB Virus B	GBVB
NC_038430	Hepacivirus-K	HCV-K
NC_038429	Hepacivirus-J	HCV-J
MN062427	Bald eagle Hepacivirus	BeHCV
MT371439	Gecko Hepacivirus	GeHCV
MG599993	Western African lungfish Hepacivirus	WAlHCV
MG599990	Wenling moray eel Hepacivirus	WmeHCV
NC_028377	Wenling shark Hepacivirus	WsHCV

## Sheet: Pegivirus
Accession	Virus	Abbreviation
NC_027998	Human pegivirus-2	HuPgV-2
KC145265	Theiler's disease-associated virus	TDAV
KT439329	Human Hepegivirus	HuHPgV
NC_025679	Norway rat Pegivirus	NrPgV
NC_038434	Pegivirus-F	PgV-F
NC_038435	Pegivirus-G	PgV-G
NC_021154	Rodent Pegivirus	RPgV
KC796073	Bat Pegivirus	BPgV
MK059751	Dolphin Pegivirus	DPgV
NC_020902	Equine Pegivirus	EPgV
NC_001837	GB Virus A	GBV-A
NC_030291	GB Virus D	GBV-D
KU351670	Porcine Pegivirus	PPgV
KC796088	Pegivirus-I	PgV-I
NC_024377	Simian Pegivirus	SPgV

## Sheet: Pestivirus
Accession	Virus	Abbreviation
NC_024018	Pronghorn antelope Pestivirus	PaPV
NC_002657	Classical Swine Fever Virus	CSFV
NC_003679	Border Disease Virus	BDV
NC_003678	Giraffe Pestivirus	GPV
NC_001461	Bovine Viral Diarrhea Virus	BVDV
NC_018713	Aydin-like Pestivirus	APV
KY370099	Rodent Pestivirus-Ne	RPV-Ne
KY370102	Rodent Pestivirus-Ad	RPV-Ad
NC_038964	Atypical Porcine Pestivirus	APPV
NC_035432	Linda Pestivirus	LPV
KY370103	Rodent Pestivirus-Nn	RPV-Nn
NC_025677	Norway rat Pestivirus	NrPV
NC_023176	Porcine Pestivirus Bungowannah	PoPV
